# Supplementary material for: A Novel Class of Cyclometalated Platinum(II) Complexes for Solution-Processable OLEDs
Source: Molecules. 2022 Aug 13;27(16):5171. doi: 10.3390/molecules27165171 (PMC9412278; doi:10.3390/molecules27165171)
Supplement: Supplementary file 1 [file molecules-27-05171-s001.zip]

Archive with 1 entries (1 files):
- molecules-1857517-supplementary.pdf
